# Supplementary material for: Numerical and functional response of phagotrophic aquatic protists: the ideal experiment—and why we cannot get it
Source: Front Microbiol. 2025 Jun 10;16:1559802. doi: 10.3389/fmicb.2025.1559802 (PMC12186456; doi:10.3389/fmicb.2025.1559802)
Supplement: Supplementary file 1 [file Table_1.xlsx]

## Sheet: Sheet1
Table S1. Setting up an experiment composed of 24 containers plus 12 controls of 50 mL volume each over prey densities ranging from approximately 1,000 – 100,000 cells mL-1 (R = Predator abundance in culture; y1 = Prey density in predator culture; y2 = Prey density in prey culture without predators; Dx = Volume of predator culture added; Dx filt = Volume of filtered predator culture added to cont…
Exp. container #	R	y1	y2	Dx (mL)	FLW or FPC (mL)	Dy2 (mL)	Pini	Rini
	(cells mL-1)
1	85	15000	120000	3	47	0	900	5.1
2	85	15000	120000	3	46.75	0.25	1500	5.1
3	85	15000	120000	3	46.5	0.5	2100	5.1
4	85	15000	120000	3	46	1	3300	5.1
5	85	15000	120000	3	45.5	1.5	4500	5.1
6	85	15000	120000	3	45	2	5700	5.1
7	85	15000	120000	3	44.5	2.5	6900	5.1
8	85	15000	120000	3	44	3	8100	5.1
9	85	15000	120000	3	43	4	10500	5.1
10	85	15000	120000	3	42	5	12900	5.1
11	85	15000	120000	3	41	6	15300	5.1
12	85	15000	120000	3	39.5	7.5	18900	5.1
13	85	15000	120000	3	38	9	22500	5.1
14	85	15000	120000	3	36.5	10.5	26100	5.1
15	85	15000	120000	3	34.5	12.5	30900	5.1
16	85	15000	120000	3	32.5	14.5	35700	5.1
17	85	15000	120000	3	30	17	41700	5.1
18	85	15000	120000	3	27	20	48900	5.1
19	85	15000	120000	3	24	23	56100	5.1
20	85	15000	120000	3	20.5	26.5	64500	5.1
21	85	15000	120000	3	17	30	72900	5.1
22	85	15000	120000	3	13	34	82500	5.1
23	85	15000	120000	3	9	38	92100	5.1
24	85	15000	120000	3	5	42	101700	5.1
			Volume needed:	72	817.75	310.25
Controls				Dx filt (mL)
C1	85	15000	120000	3	47	0	900	5.1
C2	85	15000	120000	3	46.5	0.5	2100	5.1
C3	85	15000	120000	3	45.5	1.5	4500	5.1
C4	85	15000	120000	3	44	3	8100	5.1
C5	85	15000	120000	3	42	5	12900	5.1
C6	85	15000	120000	3	39	8	20100	5.1
C7	85	15000	120000	3	35	12	29700	0
C8	85	15000	120000	3	30.5	16.5	40500	0
C9	85	15000	120000	3	25	22	53700	0
C10	85	15000	120000	3	19	28	68100	0
C11	85	15000	120000	3	12.5	34.5	83700	0
C12	85	15000	120000	3	5	42	101700	0
			Total volume:	108	1208.75	483.25
