# Supplementary material for: Numerical and functional response of phagotrophic aquatic protists: the ideal experiment—and why we cannot get it
Source: Front Microbiol. 2025 Jun 10;16:1559802. doi: 10.3389/fmicb.2025.1559802 (PMC12186456; doi:10.3389/fmicb.2025.1559802)
Supplement: Supplementary file 2 [file Table_2.xlsx]

## Sheet: sheet 1
	Table S2. Numerical response experiment with the oligotrich ciliate Pelagostrombidium mirabile (the predator, R) fed the flagellate Cryptomonas sp. (the prey, P). Experiments were conducted in 6-well plates of 10 mL volume at 10°C for 24 h, following an acclimatization period of 24 h. Experimental volume was prepared for 20 mL each to allow taking initial subsamples without reducing the volume in…
	A. Preparation of initial prey and predator levels for 20 mL each
	Plate/Well	R	y1	y2	Dx (mL)	FLW(mL)	Dy2	Pini	Rini	P0	P0/Pini	R0	R0/Rini
	Exp. containers
	I/A1	91	5183	342720	2	18	0	518.3	9.1	556.66	1.07401	10.3333	1.13553
	I/A2	91	5183	342720	3	17	0	777.45	13.65	804.66	1.035	16.6667	1.221
	I/A3	91	5183	342720	4	16	0	1036.6	18.2	1276	1.23095	21.6667	1.19048
	I/A4	91	5183	342720	5	14.9	0.1	3009.35	22.75	2443.06	0.811824	26	1.14286
	I/A5	91	5183	342720	5	14.8	0.2	4722.95	22.75	3747.7	0.793509	30	1.31868
	I/A6	91	5183	342720	5	14.7	0.3	6436.55	22.75	4770.88	0.741217	22.3333	0.981685
	II/A1	91	5183	342720	5	14.6	0.4	8150.15	22.75	5579.85	0.684631	22.6667	0.996337
	II/A2	91	5183	342720	5	14.5	0.5	9863.75	22.75	6365.14	0.645307	28.3333	1.24542
	II/A3	91	5183	342720	5	14.4	0.6	11577.4	22.75	7638.17	0.659751	26.6667	1.17216
	II/A4	91	5183	342720	5	14.3	0.7	13291	22.75	8423.31	0.633763	27.6667	1.21612
	II/A5	91	5183	342720	5	14.2	0.8	15004.5	22.75	9208.54	0.613716	27.3333	1.20147
	II/A6	91	5183	342720	5	14.1	0.9	16718.2	22.75	10267.4	0.614147	28	1.23077
	III/A1	91	65160	342720	5	14	1	33426	22.75	11576.2	0.346324	21.6667	0.952381
	III/A2	91	65160	342720	5	13.8	1.2	36853.2	22.75	13824.9	0.375133	27.3333	1.20147
	III/A3	91	65160	342720	5	13.6	1.4	40280.4	22.75	17632	0.437733	25	1.0989
	III/A4	91	65160	342720	5	13.3	1.7	45421.2	22.75	22367	0.492435	23.3333	1.02564
	III/A5	91	65160	342720	5	13	2	50562	22.75	26531.1	0.524723	20.3333	0.893773
	III/A6	91	65160	342720	5	12.7	2.3	55702.8	22.75	31527.9	0.566003	21.3333	0.937729
	IV/A1	91	65160	342720	5	12.4	2.6	60843.6	22.75	32361.1	0.531874	22.3333	0.981685
	IV/A2	91	65160	342720	5	12	3	67698	22.75	35811.4	0.528987	20.3333	0.893773
	IV/A3	91	65160	342720	5	11.5	3.5	76266	22.75	40070.2	0.525401	22	0.967033
	IV/A4	91	65160	342720	5	11	4	84834	22.75	48303.2	0.569385	26.3333	1.15751
	IV/A5	91	65160	342720	5	10	5	101970	22.75	59248.7	0.581041	26.3333	1.15751
	IV/A6	91	65160	342720	5	9	6	119106	22.75	69147.3	0.580553	26	1.14286
										avg	0.649892		1.10261
										SD	0.213195		0.124184
	Controls
	V/A1	0	0	342720	0	19.9	0.1	1713.6	0	1444	0.84267
	V/A2	0	0	342720	0	19.8	0.2	3427.2	0	2910	0.84909
	V/A3	0	0	342720	0	19.5	0.5	8568	0	6840	0.798319
	V/A4	0	0	342720	0	19.2	0.8	13708.8	0	11000	0.802404
	V/A5	0	0	342720	0	18.9	1.1	18849.6	0	14320	0.759698
	V/A6	0	0	342720	0	18.5	1.5	25704	0	19480	0.757859
	VI/A1	0	0	342720	0	18	2	34272	0	24560	0.71662
	VI/A2	0	0	342720	0	17.5	2.5	42840	0	30920	0.721755
	VI/A3	0	0	342720	0	17	3	51408	0	44660	0.868736
	VI/A4	0	0	342720	0	16	4	68544	0	56400	0.822829
	VI/A5	0	0	342720	0	15	5	85680	0	50380	0.588002
	VI/A6	0	0	342720	0	14	6	102816	0	67740	0.658847
										avg	0.717851
										SD	0.167153
	B. Experimental results
	Plate/Well	P0	P24	Pm	µ (d-1)	R0	R24	Rm	r (d-1)	g (d-1)	I (cells R-1 d-1)	C (µL R-1 d-1)
	Exp. containers
	I/A1	556.66	552.667	554.661	-0.00719959	10.3333	8.33333	9.29751	-0.215111	-0.354475	-21.1469	-38.1258
	I/A2	804.66	772	788.217	-0.0414353	16.6667	18	17.3248	0.076961	-0.320239	-14.5698	-18.4845
	I/A3	1276	979.333	1121.13	-0.264613	21.6667	21	21.3316	-0.0312525	-0.097061	-5.10127	-4.5501
	I/A4	2443.06	1545.15	1959.94	-0.458134	26	22.6667	24.2952	-0.137201	0.0964597	7.78158	3.97031
	I/A5	3747.7	2807.8	3255.17	-0.288741	30	29	29.4972	-0.0339016	-0.0729336	-8.0486	-2.47256
	I/A6	4770.88	3450.26	4074.97	-0.324081	22.3333	31.3333	26.5799	0.338602	-0.0375939	-5.76354	-1.41437
	II/A1	5579.85	4949.34	5258.3	-0.119907	22.6667	34.3333	28.0975	0.415221	-0.241768	-45.2456	-8.60461
	II/A2	6365.14	5556.05	5951.44	-0.135948	28.3333	31.3333	29.8082	0.100644	-0.225726	-45.068	-7.57262
	II/A3	7638.17	5591.75	6561.86	-0.311867	26.6667	35.3333	30.797	0.281412	-0.0498078	-10.6125	-1.61729
	II/A4	8423.31	5151.55	6653.9	-0.491706	27.6667	37.6667	32.41	0.308547	0.130032	26.6961	4.0121
	II/A5	9208.54	6400.77	7719.74	-0.363713	27.3333	33	30.0778	0.188401	0.00203891	0.523306	0.0677881
	II/A6	10267.4	7150.3	8615.07	-0.36182	28	30.6667	29.3131	0.0909718	0.000145357	0.0427201	0.00495877
	III/A1	11576.2	9779.61	10652.7	-0.168655	21.6667	30	25.6077	0.325422	-0.19302	-80.2952	-7.53755
	III/A2	13824.9	7447.73	10309.7	-0.618559	27.3333	30.6667	28.968	0.115069	0.256884	91.4244	8.86785
	III/A3	17632	8982.49	12824.8	-0.674441	25	30.6667	27.7369	0.2043	0.312767	144.615	11.2762
	III/A4	22367	11028.8	16035.3	-0.707073	23.3333	29	26.0641	0.217413	0.606379	373.061	23.2649
	III/A5	26531.1	9041.97	16247.2	-1.07644	20.3333	36.3333	27.5637	0.580474	0.975744	575.144	35.3996
	III/A6	31527.9	13241.7	21079.2	-0.867501	21.3333	27.6667	24.363	0.259958	0.766806	663.452	31.4743
	IV/A1	32361.1	17738.9	24321.8	-0.601196	22.3333	32.6667	27.1733	0.380275	0.500502	447.98	18.4189
	IV/A2	35811.4	19642.5	26922.5	-0.60057	20.3333	31.6667	25.583	0.443003	0.499876	526.05	19.5394
	IV/A3	40070.2	22628.7	30523.4	-0.571413	22	28.6667	25.1865	0.264693	0.355493	430.822	14.1145
	IV/A4	48303.2	26792.8	36497.6	-0.589364	26.3333	30.6667	26.6667	0.152341	0.589364	806.639	22.1012
	IV/A5	59248.7	34026.4	45477.8	-0.554608	26.3333	30	28.1268	0.130362	0.528337	854.258	18.7841
	IV/A6	69147.3	47494.2	57644.5	-0.375632	26	34.6667	30.1258	0.287682	0.349361	668.487	11.5967
	Controls
	V/A1	1444	1004	1210.7	-0.363425
	V/A2	2910	2048	2453.82	-0.351289
	V/A3	6840	4828	5775.71	-0.348355
	V/A4	11000	7820	9319.75	-0.341211
	V/A5	14320	10360	12233.4	-0.323705
	V/A6	19480	12520	15744.4	-0.442061
	avg				-0.361674
	SD				0.0414988
	V/A1	24560	22860	23699.8	-0.0717304
	V/A2	30920	27160	28999.4	-0.129658
	avg				-0.100694
	SD				0.0409609
	V/A3	44660	28580	36023.8	-0.446371
	V/A4	56400	41380	48503	-0.309671
	avg				-0.378021
	SD				0.0966612
	V/A5	50380	51300	50838.6	0.0180965
	V/A6	67740	63120	65402.8	-0.0706392
	avg				-0.0262713
	SD				0.0627456
